# Supplementary material for: Multi-Omics Analysis of Chronic Heat Stress-Induced Biological Effects, Liver Injury, and Heat Tolerance Mechanisms via Oxidative and Anti-Inflammatory Pathways in Early-Pregnancy Sows
Source: Antioxidants (Basel). 2025 May 23;14(6):623. doi: 10.3390/antiox14060623 (PMC12189682; doi:10.3390/antiox14060623)
Supplement: Supplementary file 1 [file antioxidants-14-00623-s001.zip › Table S1.xlsx]

## Sheet: Sheet1
Table S1.Transcriptome data analysis
sample	raw_reads(counts)	clean_reads(counts)	clean_bases	error_rate(%)	Q20	Q30	GC_pct
RHS_H_li1	42943472	42028288	6.3G	0.01	98.59	95.98	50.24
RHS_H_li2	50954568	49681864	7.45G	0.01	98.61	96.06	49.84
RHS_H_li3	45063828	44064682	6.61G	0.01	98.65	96.12	50.43
RHC_H_li1	56333136	54964672	8.24G	0.01	98.58	95.94	50.13
RHC_H_li2	46677670	45538974	6.83G	0.01	98.88	96.69	50.47
RHC_H_li3	54781012	53189166	7.98G	0.01	98.65	96.27	50.34
