# Supplementary material for: Multi-Omics Analysis of Chronic Heat Stress-Induced Biological Effects, Liver Injury, and Heat Tolerance Mechanisms via Oxidative and Anti-Inflammatory Pathways in Early-Pregnancy Sows
Source: Antioxidants (Basel). 2025 May 23;14(6):623. doi: 10.3390/antiox14060623 (PMC12189682; doi:10.3390/antiox14060623)
Supplement: Supplementary file 1 [file antioxidants-14-00623-s001.zip › Table S2.xlsx]

## Sheet: Sheet1
Table S2. Differential metabolites and gene association analysis
Type	Description	Pvalue	Ratio	Count	Type	ID
neg	Bile secretion	0.000856995	0.154762	13	Tran	LOC100515394/ABCG2/ABCB4/LOC100154873/SLC22A7/LOC110255210/SULT2A1/CFTR/HMGCR/ATP1A2/LOC100515185/SLCO1B3/LOC110256905
	Pyrimidine metabolism	0.00144456	0.172414	10	Tran	DHODH/ENPP3/UMPS/UPP1/ENTPD1/NT5C3A/NT5E/RRM1/CTPS1/CMPK1
	Glycolysis / Gluconeogenesis	0.0334928	1	1	Meta	Phosphopyruvic acid
	cGMP-PKG signaling pathway	0.0334928	1	1	Meta	Adenosine 5'-monophosphate
	FoxO signaling pathway	0.0334928	1	1	Meta	Adenosine 5'-monophosphate
	mTOR signaling pathway	0.0334928	1	1	Meta	Adenosine 5'-monophosphate
	PI3K-Akt signaling pathway	0.0334928	1	1	Meta	Adenosine 5'-monophosphate
	Longevity regulating pathway	0.0334928	1	1	Meta	Adenosine 5'-monophosphate
	Olfactory transduction	0.0334928	1	1	Meta	Adenosine 5'-monophosphate
pos	Pyrimidine metabolism	0.00144456	0.172414	10	Tran	DHODH/ENPP3/UMPS/UPP1/ENTPD1/NT5C3A/NT5E/RRM1/CTPS1/CMPK1
	Longevity regulating pathway	0.00352545	1	2	Meta	Nicotinamide adenine dinucleotide (NAD+); NAD+
	Tryptophan metabolism	0.0171065	0.3	3	Meta	Kynurenic acid; Indole; L-Tryptophan
	AMPK signaling pathway	0.0197097	0.5	2	Meta	Nicotinamide adenine dinucleotide (NAD+); NAD+
	Protein digestion and absorption	0.0291589	0.25	3	Meta	Indole; Tyramine; L-Tryptophan
	Oxidative phosphorylation	0.0317105	0.4	2	Meta	Nicotinamide adenine dinucleotide (NAD+); NAD+
	Vitamin digestion and absorption	0.0448466	0.214286	3	Meta	Nicotinamide adenine dinucleotide (NAD+); Biocytin; NAD+

## Sheet: Sheet2
Pyrimidine metabolism	0.00144455682077137	0.1724137931034483	10	Tran	DHODH/ENPP3/UMPS/UPP1/ENTPD1/NT5C3A/NT5E/RRM1/CTPS1/CMPK1
Longevity regulating pathway	0.00352545270017627	1	2	Meta	Nicotinamide adenine dinucleotide (NAD+); NAD+
Tryptophan metabolism	0.0171064918435225	0.3	3	Meta	Kynurenic acid; Indole; L-Tryptophan
AMPK signaling pathway	0.0197097339522126	0.5	2	Meta	Nicotinamide adenine dinucleotide (NAD+); NAD+
Protein digestion and absorption	0.0291588856095042	0.25	3	Meta	Indole; Tyramine; L-Tryptophan
Oxidative phosphorylation	0.0317105051201521	0.4	2	Meta	Nicotinamide adenine dinucleotide (NAD+); NAD+
Vitamin digestion and absorption	0.0448466197557705	0.21428571428571427	3	Meta	Nicotinamide adenine dinucleotide (NAD+); Biocytin; NAD+
