# Supplementary material for: Multi-Omics Analysis of Chronic Heat Stress-Induced Biological Effects, Liver Injury, and Heat Tolerance Mechanisms via Oxidative and Anti-Inflammatory Pathways in Early-Pregnancy Sows
Source: Antioxidants (Basel). 2025 May 23;14(6):623. doi: 10.3390/antiox14060623 (PMC12189682; doi:10.3390/antiox14060623)
Supplement: Supplementary file 1 [file antioxidants-14-00623-s001.zip › Table S3.xlsx]

## Sheet: Sheet1
TableS3. Differential metabolites /gene and protein association analysis
Type	Description	Pvalue	Ratio	Count	Type	ID	KO
neg	Pyrimidine metabolism	0.00144456	0.172414	10	Tran	DHODH/ENPP3/UMPS/UPP1/ENTPD1/NT5C3A/NT5E/RRM1/CTPS1/CMPK1	ssc00240
	Oxidative phosphorylation	0.00694396	0.153846	16	Prot	NP_001007518.1 NP_001090937.1 NP_001090953.1 NP_001138314.1 NP_001161124.1 NP_001177126.1 NP_001230537.1 NP_001231917.1 NP_008636.1 NP_008644.1 XP_003123233.2 XP_003354019.2 XP_003480823.2 XP_005664554.1 XP_005666204.1 XP_020942457.1	map00190
	Parkinson's disease	0.00700777	0.150442	17	Prot	NP_001007518.1 NP_001090937.1 NP_001090953.1 NP_001123442.1 NP_001138314.1 NP_001161124.1 NP_001177126.1 NP_001231917.1 NP_008636.1 NP_008644.1 NP_999125.1 XP_003123233.2 XP_003354019.2 XP_003480823.2 XP_005664554.1 XP_005666204.1 XP_020942457.1	map05012
	Tryptophan metabolism	0.0171065	0.3	3	Meta	Kynurenic acid; Indole; L-Tryptophan	map00380
	Oxidative phosphorylation	0.0317105	0.4	2	Meta	Nicotinamide adenine dinucleotide (NAD+); NAD+	map00190
	Pyrimidine metabolism	0.0467597	0.152542	9	Prot	NP_001192333.1 NP_001230218.1 NP_001231378.1 NP_001233196.1 XP_001925286.2 XP_003131260.2 XP_020918083.1 XP_020943355.1 XP_020943566.1	map00240
	Amphetamine addiction	0.0618557	1	1	Meta	Levodopa	map05031
	Cocaine addiction	0.0618557	1	1	Meta	Levodopa	map05030
	Nicotinate and nicotinamide metabolism	0.0620596	0.285714	2	Meta	Nicotinamide adenine dinucleotide (NAD+); NAD+	map00760
	Aldosterone synthesis and secretion	0.0620596	0.285714	2	Meta	Nicotinamide adenine dinucleotide (NAD+); NAD+	map04925
pos	Pyrimidine metabolism	0.00144456	0.172414	10	Tran	DHODH/ENPP3/UMPS/UPP1/ENTPD1/NT5C3A/NT5E/RRM1/CTPS1/CMPK1	ssc00240
	Pyrimidine metabolism	0.0467597	0.152542	9	Prot	NP_001192333.1 NP_001230218.1 NP_001231378.1 NP_001233196.1 XP_001925286.2 XP_003131260.2 XP_020918083.1 XP_020943355.1 XP_020943566.1	map00240
	Butanoate metabolism	0.0777845	0.190476	4	Prot	NP_999428.1 XP_001926853.1 XP_003124616.2 XP_005667358.1	map00650
	Antifolate resistance	0.088585	0.133333	4	Tran	ABCG2/LOC110255210/GGH/FOLR1	ssc01523
